# Supplementary material for: Preparation of a Klebsiella pneumoniae conjugate nanovaccine using glycol-engineered Escherichia coli
Source: Microb Cell Fact. 2023 May 6;22:95. doi: 10.1186/s12934-023-02099-x (PMC10163571; doi:10.1186/s12934-023-02099-x)
Supplement: Supplementary file 2 — Additional file 2. Table S1. Primers used in this study. [file 12934_2023_2099_MOESM2_ESM.xlsx]

## Sheet: Sheet1
Supplemental Table 1
Name	Primer
CRISPR
pTF-U	5'-CGCAGCCGAACGACCGAGCGCA-3'
pTF-D	5'-AAGCTTCTGCAGGTCGACTC-3'
pCas-U	5'-AGGTTCTGGGAAATACAG-3
pCas-D	5'-ACTTGCGTTAATAGGGTT-3'
N20-R	5'-CCAGGTCTCAGGACTGAGCTAGCTGTCAAGGATCCAGCATATGCGG-3'
waaL gene deletion
waaL-N20-F	5'-CCAGGTCTCATTTCGTGCTACTTACCATAGTTACTGAATATCTTGATGCTGTTTTAGAGCTAGAA-3'
waaL-AF	5'-TGATAAACACTGGCCGGAAGAA-3'
waaL-AR	5'-CACCAGGTCTCAGCACGTTTTACCTTTATAATGATG-3'
waaL-BF	5'-CACCAGGTCTCAGTGCTATCCGCTATAGTCCTCTTACTCGT-3'
waaL-BR	5'-ATTGAGAATAGGAATAGTTGA-3'
waaL-CF	5'-GTAGTGTCGGTGGATACGGGGTTAA-3'
waaL-CR	5'-CACACTTTGAAAATTATCGGATTAT-3'
wbbH-L gene deletion
wbbH-L-N20-F	5'-CCAGGTCTCAGTCCTAGGTATAATACTAGTCTATGTTGAGACAAAGCATAGTTTTAGAGCTAGAA-3'
wbbH-L-AF	5'-TTTCACTGATGCTAATGTACC-3'
wbbH-L-AR	5'-CACCAGGTCTCACGACTAATCCGTACTCATTATATTTTTCACTTGATAA-3'
wbbH-L-BF	5'-CACCAGGTCTCAGTCGATGTCCAAGCAACAGATCGGCGTAGTCGG-3'
wbbH-L-BR	5'-ACCATCAATGATGATGTCTCCTTTATC-3'
wbbH-L-CF1	5'-TGGCGATTTATAAAGACAAATTATTCAACC-3'
wbbH-L-CR1	5'-ATGGTTCACCGTCTTCAGCTA-3'
ECA gene cluster deletion
ECA-N20-F	5'-CCAGGTCTCAGTCCTAGGTATAATACTAGTCGACTATTACAAACAGCGGAGTTTTAGAGCTAGAA-3'
ECA-AF	5'-GGGTTATATCTTTGGCTCCTGGGAG-3'
ECA-AR	5'-CACCAGGTCTCAACCGCACATCCTCATTTATTTGGTTAAATTGGGG-3'
ECA-BF	5'-CACCAGGTCTCACGGTTTTTCCTCTCTTTGTAAAGCGACG-3'
ECA-BR	5'-TTGCTAAAACCAATCGACTGCCCGCC-3'
ECA-CF	5'-TTCCGCAGACAGCTCCTA-3'
ECA-CR	5'-CCGTCAGCACCACAAAGT-3'
CPS gene cluster deletion
CPS-N20-F	5'-CCAGGTCTCAGTCCTAGGTATAATACTAGTTGGACGCGTGAGTTACCAGGGTTTTAGAGCTAGAA-3'
CPS-AF	5'-CATGTCATGGAGCTGGCGCATGAAGT-3'
CPS-AR	5'-CACCAGGTCTCAGTGCCCGGGTACTCCGGTACGCTTCTCAG-3'
CPS-BF	5'-CACCAGGTCTCAGCACCTGATTTAACCAACAATAAAATTGAGG-3'
CPS-BR	5'-CTGCGCGTTCTGAACGCTCACCGATGACA-3'
CPS-CF	5'-GTGTCTGAAATGGTGGCTAA-3'
CPS-CR	5'-GACGGATTGTTGTAATGGTT-3'
yfdGHI gene cluster deletion
yfdGHI-N20-F	5'-CCAGGTCTCAGTCCTAGGTATAATACTAGTTTACTGAATATCTTGATGCT GTTTTAGAGCTAGAA-3'
yfdGHI-AF	5'-CGCCATGAAGGGATACCGCAAGAAGAAC-3'
yfdGHI-AR	5'-ACCA GGTCTCAGGACTTCTTCTATCAGCTAATAATCAAAGGAATG-3'
yfdGHI-BF	5'-CACCAGGTCTCAGTCCCATTTTTCGGGGAAGGATATAGAGATTTAAGC-3'
yfdGHI-BR	5'-TGGTCTGAAATTCCACCACCAACACATGAGGA-3'
yfdGHI-CF	5'-GTAATCCGCAGGTTTGAAGATCG-3'
yfdGHI-CR	5'-GCTGTTGAAGTTGATGAGCAAGTG-3'
lpxM gene deletion
lpxM-N20-F	5'-CCAGGTCTCAACCGTAGGTATAATACTAGTGATCTTTGCGCTTATACGGCGTTTTAGAGCTAGAA-3'
lpxM-AF	5'-AGCTAAACCGAGCGGTAATCACGGC-3'
lpxM-AR	5'CACCAGGTCTCAGGACAAAAGCCTCTCGCGAGGAGAGGCCTTCGCC-3'
lpxM-BF	5'CACCAGGTCTCAGTCCTGCTTTTCCAGTTTCGGATAAGGCAAAAAT-3'
lpxM-BR	5'-TTTGCGGTGTTAATGTCTCGAGAAATGCTT-3'
lpxM-CF	5'-GATGCAATGGATGACATCATCCTCGCCTCT-3'
lpxM-CR	5'-AGCGCAGTGATTAAAGCCATGCAG-3'
KPO1 plasmid construction
wbby-F	5'-CCAGGTCTCAGGAGCCCTTTCGGGCCCCGAATATTACTTTATTTTAACATTGATTTCA-3'
wbbY-R	5'-CCAGGTCTCACGGTATAATTAACAATGCTGTAACAGTTATATGGCT-3'
ori-F	5'-CCAGGTCTCAACCGTACAACAGTCCGCACCGCTGTCCGGTAGC-3'
ori-R	5'-CCAGGTCTCAGTGCTACATTTGAAGAGATAAATTGCACTGAAA-3'
wzy-F	5'-CCA GGTCTCAGCACCTGAACGGACCGACACAAAATGGCGGTAG-3'
glf-R	5'-CCAGGTCTCAACCGTTTTTTTCAGTTTGCCGAGACGATTGAATGTC-3'
wbbN-F	5'-CCAGGTCTCACGGTTGAAGAAACACTCAAACTTGAATTCACTAAT-3'
wbbO-R	5'-CCAGGTCTCACTCCCCATGTTGTAAACAGGAATAACGACCGAAACAATTATA-3'
